# Supplementary material for: Cell Surface and Functional Features of Cortical Bone Stem Cells
Source: Int J Mol Sci. 2021 Oct 31;22(21):11849. doi: 10.3390/ijms222111849 (PMC8584423; doi:10.3390/ijms222111849)
Supplement: Supplementary file 1 [file ijms-22-11849-s001.zip]

Archive with 1 entries (1 files):
- ijms-1443022-supplementary.pdf
